# Supplementary material for: A Hybrid In Silico Approach for Identifying Dual VEGFR/RAS Inhibitors as Potential Anticancer and Anti-Angiogenic Agents
Source: Pharmaceuticals (Basel). 2025 Oct 18;18(10):1579. doi: 10.3390/ph18101579 (PMC12566778; doi:10.3390/ph18101579)
Supplement: Supplementary file 1 [file pharmaceuticals-18-01579-s001.zip › Supplementary Material-Tables.xlsx]

## Sheet: Table S1
NCI Compounds	Targets
	Ras	VEGFR
3069	0.286	0.434
27063	0.288	0.404
473	0.288	0.368
1865	0.282	0.34
22899	0.278	0.434
29700	0.33	0.398
9746	0.54	0.554
8510	0.29	0.402
5034	0.236	0.266
9168	0.564	0.682
16876	0.386	0.546
26037	0.338	0.474
19760	0.356	0.492
7390	0.3	0.346
27895	0.286	0.368
4698	0.314	0.376
23416	0.39	0.478
7420	0.36	0.378
7805	0.34	0.458
23833	0.436	0.594
6266	0.324	0.468
20527	0.276	0.416
9948	0.336	0.408
2821	0.308	0.408
19832	0.414	0.62
25846	0.34	0.394
33001	0.474	0.568
30534	0.288	0.338
14119	0.326	0.376
5751	0.26	0.396
33411	0.43	0.584
16685	0.3	0.392
7436	0.368	0.46
19987	0.456	0.542
19039	0.356	0.488
9433	0.26	0.326
6926	0.31	0.414
29448	0.318	0.408
33410	0.618	0.666
33389	0.35	0.508
33570	0.374	0.552
29070	0.386	0.41
21438	0.256	0.32
35471	0.456	0.606
25869	0.32	0.414
34757	0.356	0.446
33004	0.302	0.364
5620	0.276	0.34
30041	0.266	0.376
27515	0.366	0.418
14040	0.336	0.506
23175	0.356	0.45
29101	0.294	0.34
31996	0.332	0.39
22242	0.28	0.338
12418	0.358	0.476
13699	0.29	0.358
23969	0.474	0.626
7778	0.322	0.524
27702	0.352	0.386
13316	0.42	0.592
5347	0.242	0.248
33761	0.318	0.464
1451	0.39	0.49
23994	0.282	0.326
23016	0.368	0.548
12368	0.28	0.434
30863	0.298	0.416
13248	0.344	0.476
19995	0.278	0.356
31995	0.342	0.402
2561	0.262	0.36
35729	0.592	0.568
29466	0.312	0.362
885	0.32	0.41
9959	0.278	0.344
3535	0.318	0.36
4272	0.296	0.38
30080	0.274	0.328
33006	0.334	0.474
3036	0.364	0.466
19139	0.444	0.512
1806	0.26	0.374
14179	0.336	0.41
5137	0.288	0.326
14186	0.29	0.346
22597	0.286	0.268
18804	0.324	0.388
26040	0.36	0.574
30622	0.442	0.576
34444	0.304	0.416
3618	0.414	0.564
31702	0.392	0.486
17061	0.436	0.578
34445	0.276	0.386
18805	0.31	0.378
798	0.328	0.45
24871	0.448	0.672
6239	0.356	0.436
5485	0.39	0.658
1620	0.322	0.47
3753	0.346	0.49
13359	0.292	0.39
4955	0.32	0.348
26692	0.424	0.576
34533	0.354	0.498
14973	0.264	0.37
19728	0.332	0.452
3627	0.32	0.5
13239	0.302	0.408
14224	0.42	0.588
1970	0.41	0.498
30620	0.334	0.466
4377	0.43	0.58
14190	0.392	0.506
9928	0.31	0.386
28866	0.34	0.492
31884	0.39	0.608
7520	0.566	0.612
14143	0.398	0.536
17338	0.298	0.366
13176	0.39	0.514
29611	0.34	0.474
31076	0.412	0.67
29638	0.352	0.548
18368	0.324	0.468
30625	0.46	0.572
23856	0.272	0.348
26669	0.354	0.434
28693	0.366	0.53
23936	0.286	0.342
18778	0.348	0.464
13413	0.424	0.564
31698	0.35	0.418
16555	0.254	0.286
1803	0.288	0.364
830	0.278	0.334
24915	0.288	0.362
34521	0.452	0.584
31303	0.4	0.436
26079	0.352	0.42
34864	0.308	0.414
34656	0.332	0.402
13202	0.216	0.282
30154	0.274	0.344
13028	0.356	0.458
26118	0.328	0.33
1433	0.384	0.412
14141	0.384	0.538
14380	0.338	0.34
31882	0.33	0.5
14343	0.428	0.484
6176	0.384	0.54
1614	0.578	0.594
34908	0.406	0.492
31870	0.428	0.538
15078	0.37	0.412
196	0.314	0.468
13151	0.318	0.38
9704	0.406	0.494
17257	0.5	0.674
35790	0.306	0.41
2902	0.212	0.266
32982	0.426	0.674
1760	0.348	0.448
2724	0.302	0.408
5705	0.414	0.596
9936	0.27	0.348
8369	0.29	0.404
13150	0.286	0.412
197	0.316	0.442
26699	0.444	0.628
19119	0.308	0.342
3799	0.338	0.484
34506	0.362	0.516
13998	0.208	0.264
22984	0.31	0.386
13581	0.336	0.38
31708	0.586	0.618
13966	0.302	0.358
14006	0.31	0.386
9896	0.364	0.482
27999	0.364	0.508
796	0.324	0.51
33495	0.342	0.376
17245	0.624	0.596
4622	0.25	0.194
18360	0.268	0.352
26258	0.518	0.76
13220	0.35	0.418
15889	0.318	0.368
768	0.336	0.45
5703	0.41	0.582
4582	0.316	0.434
13156	0.408	0.582
14163	0.448	0.548
13397	0.45	0.56
13354	0.286	0.394
8179	0.294	0.416
22835	0.292	0.378
18997	0.278	0.358
18773	0.45	0.62
13801	0.26	0.412
26676	0.394	0.504
14983	0.226	0.24
29182	0.402	0.522
8967	0.25	0.31
19097	0.294	0.356
26273	0.392	0.612
13579	0.328	0.362
757	0.476	0.568
186	0.29	0.364
23082	0.368	0.51
5890	0.304	0.42
5884	0.43	0.536
13380	0.344	0.466
34758	0.354	0.444
35446	0.376	0.562
4900	0.38	0.414
35334	0.406	0.668
4928	0.322	0.352
17354	0.46	0.704
4280	0.312	0.412
15351	0.264	0.336
23807	0.364	0.41
12600	0.534	0.64
9363	0.274	0.398
34822	0.308	0.466
5996	0.32	0.378
4281	0.296	0.37
4518	0.278	0.358
1460	0.3	0.408
34003	0.344	0.424
31812	0.3	0.352
3061	0.284	0.386
21356	0.352	0.506
479	0.39	0.594
30930	0.344	0.524
1338	0.314	0.398
17551	0.33	0.41
24819	0.456	0.606
27445	0.246	0.302
28992	0.326	0.408
18460	0.354	0.456
7359	0.264	0.426
19024	0.406	0.58
531	0.354	0.512
6091	0.296	0.382
12825	0.33	0.376
12602	0.564	0.616
7364	0.254	0.288
295	0.302	0.398
29870	0.256	0.306
25247	0.312	0.362
14703	0.368	0.484
24818	0.474	0.652
6278	0.264	0.33
17550	0.322	0.422
21948	0.274	0.326
32673	0.41	0.592
30931	0.432	0.622
20707	0.302	0.378
33035	0.246	0.322
19637	0.316	0.442
3076	0.304	0.494
3062	0.276	0.336
27097	0.272	0.402
5417	0.26	0.286
12969	0.354	0.474
35468	0.49	0.594
30712	0.344	0.426
23183	0.29	0.36
33409	0.484	0.592
33353	0.368	0.556
19790	0.234	0.298
33145	0.3	0.402
6902	0.272	0.388
3852	0.258	0.292
34824	0.334	0.412
9364	0.274	0.418
33408	0.46	0.6
32892	0.326	0.44
33568	0.378	0.494
3271	0.254	0.304
21434	0.326	0.37
19801	0.26	0.422
5364	0.378	0.536
25861	0.228	0.284
5366	0.54	0.612
4911	0.292	0.416
16729	0.404	0.578
3298	0.312	0.38
9170	0.41	0.584
18880	0.312	0.436
2757	0.298	0.424
16311	0.366	0.476
7376	0.302	0.392
9993	0.362	0.426
16258	0.286	0.404
12770	0.35	0.46
53906	0.396	0.564
46728	0.498	0.6
59620	0.574	0.622
50189	0.352	0.512
43320	0.372	0.538
39329	0.298	0.372
49194	0.272	0.29
53866	0.546	0.744
66162	0.288	0.406
63998	0.34	0.474
50413	0.31	0.348
54649	0.382	0.508
66837	0.33	0.4
62112	0.272	0.336
50188	0.33	0.45
44102	0.416	0.502
36437	0.498	0.6
53907	0.408	0.56
50567	0.36	0.482
51135	0.276	0.344
61747	0.312	0.34
42808	0.316	0.338
47582	0.362	0.622
50377	0.338	0.416
56908	0.328	0.468
53864	0.494	0.71
64945	0.412	0.508
40367	0.28	0.354
53327	0.298	0.446
66203	0.326	0.432
39277	0.278	0.372
61795	0.336	0.416
42414	0.29	0.382
40439	0.288	0.37
65652	0.276	0.398
61811	0.474	0.572
42010	0.306	0.378
46538	0.448	0.646
38743	0.304	0.462
54854	0.242	0.308
51045	0.426	0.582
54101	0.354	0.454
59814	0.37	0.504
57187	0.284	0.338
43131	0.288	0.36
36586	0.244	0.386
50603	0.318	0.408
37049	0.248	0.29
48892	0.372	0.48
42824	0.34	0.442
48448	0.522	0.584
40016	0.32	0.402
42167	0.31	0.36
45152	0.304	0.354
47786	0.392	0.526
58329	0.294	0.396
56310	0.38	0.466
51331	0.334	0.43
46261	0.372	0.566
36962	0.236	0.3
63786	0.316	0.416
51046	0.434	0.586
65650	0.272	0.38
39661	0.258	0.352
45153	0.312	0.382
56612	0.37	0.526
51182	0.388	0.522
41805	0.35	0.5
47455	0.336	0.382
59643	0.352	0.454
49652	0.298	0.474
46213	0.418	0.52
64703	0.65	0.614
37429	0.366	0.474
38733	0.298	0.454
36534	0.268	0.33
50869	0.366	0.442
54548	0.286	0.36
48388	0.336	0.436
49096	0.344	0.524
48405	0.32	0.434
47085	0.352	0.496
62749	0.308	0.33
38309	0.336	0.46
41806	0.39	0.542
36293	0.406	0.45
65813	0.274	0.342
59640	0.288	0.356
49651	0.326	0.486
49692	0.362	0.496
65423	0.298	0.43
38042	0.318	0.34
45730	0.396	0.524
37173	0.342	0.514
38297	0.264	0.36
50922	0.33	0.392
51369	0.316	0.386
42665	0.364	0.488
61735	0.262	0.3
51351	0.392	0.544
60832	0.342	0.408
37003	0.254	0.272
37188	0.358	0.518
54407	0.24	0.322
53340	0.392	0.53
50649	0.346	0.526
48006	0.278	0.416
39199	0.344	0.448
36533	0.348	0.396
46598	0.334	0.374
62349	0.628	0.602
38735	0.298	0.36
37162	0.394	0.484
66259	0.276	0.402
60600	0.324	0.452
37943	0.312	0.436
45641	0.33	0.406
36693	0.43	0.494
58612	0.286	0.376
63135	0.392	0.518
47083	0.328	0.482
42448	0.334	0.514
55861	0.37	0.462
55849	0.376	0.554
52075	0.35	0.388
37612	0.37	0.462
50689	0.412	0.596
59450	0.278	0.332
47652	0.304	0.368
39367	0.366	0.488
38737	0.324	0.448
59486	0.388	0.494
65380	0.408	0.57
40666	0.366	0.62
49124	0.334	0.454
43409	0.376	0.48
37388	0.274	0.372
50688	0.438	0.64
45291	0.3	0.376
36525	0.442	0.54
48010	0.484	0.598
65814	0.256	0.346
46613	0.318	0.476
49520	0.328	0.398
47082	0.324	0.51
42688	0.284	0.312
51810	0.296	0.354
49713	0.26	0.372
37187	0.356	0.506
48747	0.302	0.386
55273	0.362	0.532
42069	0.33	0.404
58025	0.322	0.482
45074	0.272	0.362
50690	0.446	0.636
48961	0.388	0.494
56544	0.292	0.39
37186	0.318	0.472
48034	0.412	0.432
59065	0.32	0.52
52440	0.46	0.606
47067	0.308	0.422
42679	0.316	0.458
42645	0.26	0.332
56624	0.414	0.546
42651	0.282	0.356
59729	0.302	0.46
37812	0.28	0.36
50651	0.36	0.536
65601	0.308	0.39
50686	0.37	0.53
62378	0.356	0.424
39368	0.358	0.478
45923	0.332	0.36
66645	0.35	0.46
47106	0.42	0.596
50687	0.414	0.6
60036	0.362	0.384
54393	0.258	0.372
65628	0.316	0.434
37608	0.354	0.52
42491	0.338	0.396
39779	0.244	0.292
41629	0.252	0.296
46387	0.346	0.466
58634	0.288	0.318
55462	0.398	0.528
44580	0.39	0.532
39225	0.284	0.282
56423	0.376	0.45
37977	0.534	0.64
59937	0.398	0.536
51562	0.296	0.37
39147	0.346	0.424
37432	0.286	0.412
36738	0.302	0.438
50641	0.292	0.408
66287	0.336	0.378
51601	0.292	0.344
39187	0.268	0.286
45514	0.304	0.336
56030	0.47	0.536
49689	0.334	0.436
43414	0.414	0.54
37168	0.366	0.55
50681	0.45	0.638
65809	0.25	0.33
56227	0.312	0.42
44596	0.328	0.366
42695	0.354	0.502
52445	0.412	0.528
62586	0.282	0.356
42656	0.328	0.422
36826	0.3	0.426
46480	0.486	0.578
46669	0.376	0.424
54251	0.33	0.408
56452	0.42	0.652
37641	0.728	0.662
37133	0.286	0.41
60043	0.394	0.61
66426	0.292	0.4
52224	0.274	0.36
58906	0.378	0.51
63984	0.31	0.41
61837	0.394	0.578
60042	0.33	0.448
53477	0.25	0.3
46683	0.384	0.46
57759	0.312	0.38
54278	0.394	0.51
63629	0.334	0.484
63832	0.416	0.62
41313	0.342	0.396
40019	0.286	0.362
52384	0.33	0.424
48653	0.294	0.404
51470	0.32	0.384
49565	0.346	0.43
48684	0.316	0.34
47366	0.318	0.322
65689	0.372	0.502
40384	0.258	0.314
63549	0.568	0.61
45767	0.242	0.292
58905	0.398	0.516
37327	0.24	0.3
53892	0.454	0.538
50155	0.436	0.566
43101	0.292	0.352
36373	0.488	0.586
66222	0.394	0.514
57969	0.348	0.422
40781	0.312	0.338
66020	0.346	0.472
36824	0.348	0.47
49010	0.292	0.358
46492	0.4	0.538
53909	0.408	0.574
42384	0.402	0.598
50145	0.356	0.45
55798	0.404	0.526
52961	0.296	0.404
56939	0.416	0.548
39332	0.27	0.408
38777	0.278	0.332
51070	0.374	0.52
56737	0.518	0.684
54646	0.374	0.48
40380	0.316	0.38
47438	0.576	0.622
59941	0.414	0.51
50795	0.25	0.304
46685	0.406	0.556
42352	0.242	0.288
42805	0.322	0.398
53908	0.404	0.576
37518	0.356	0.434
47799	0.256	0.346
52343	0.322	0.378
66580	0.306	0.442
35866	0.336	0.468
58308	0.31	0.372
59994	0.364	0.456
54297	0.244	0.278
60898	0.382	0.48
54650	0.368	0.468
58903	0.504	0.694
42797	0.33	0.448
50393	0.352	0.51
38007	0.312	0.464
58902	0.334	0.516
41274	0.414	0.594
43339	0.368	0.4
57199	0.322	0.4
50190	0.326	0.49
58255	0.404	0.51
40368	0.242	0.318
36407	0.472	0.646
42379	0.38	0.494
93277	0.292	0.376
92828	0.382	0.466
81303	0.34	0.45
72274	0.596	0.638
79453	0.35	0.478
82024	0.314	0.45
83110	0.368	0.446
71423	0.504	0.556
77053	0.43	0.604
90810	0.358	0.476
75877	0.314	0.406
70258	0.336	0.45
94653	0.384	0.56
89602	0.41	0.554
82025	0.328	0.468
99439	0.294	0.428
82019	0.282	0.374
76991	0.412	0.566
94914	0.354	0.396
73396	0.342	0.532
125830	0.38	0.546
87229	0.274	0.334
123528	0.436	0.61
83265	0.374	0.464
122391	0.444	0.584
72511	0.382	0.476
81274	0.35	0.446
88536	0.412	0.512
94889	0.414	0.54
123138	0.39	0.51
82219	0.282	0.444
85238	0.338	0.342
87406	0.312	0.458
87837	0.344	0.472
123139	0.424	0.556
126727	0.454	0.612
89167	0.396	0.564
79451	0.328	0.456
78015	0.386	0.474
84251	0.258	0.306
91884	0.246	0.282
85359	0.316	0.406
87566	0.27	0.398
68982	0.248	0.288
73346	0.274	0.342
89759	0.322	0.498
83300	0.39	0.512
81517	0.34	0.458
71633	0.368	0.444
88917	0.444	0.576
68149	0.33	0.448
91513	0.294	0.43
79093	0.406	0.608
76175	0.28	0.418
75520	0.23	0.248
96678	0.28	0.386
85176	0.296	0.354
73392	0.36	0.536
80756	0.458	0.598
79456	0.382	0.478
79250	0.396	0.452
98938	0.356	0.498
71426	0.286	0.482
78365	0.344	0.488
88928	0.368	0.444
82587	0.444	0.704
86078	0.506	0.614
75866	0.318	0.356
125214	0.294	0.354
69917	0.356	0.476
67090	0.394	0.55
122816	0.29	0.432
97927	0.262	0.314
82655	0.332	0.484
93360	0.354	0.57
127128	0.314	0.418
99843	0.318	0.424
90898	0.376	0.454
87314	0.488	0.594
91774	0.29	0.432
76064	0.364	0.458
89932	0.406	0.552
123993	0.36	0.496
75747	0.346	0.432
122131	0.298	0.354
84033	0.452	0.552
70818	0.286	0.438
88147	0.382	0.472
95666	0.362	0.518
86140	0.312	0.402
77152	0.408	0.42
88421	0.372	0.494
80727	0.314	0.376
69608	0.316	0.37
86008	0.43	0.516
73254	0.424	0.612
88795	0.374	0.514
99667	0.436	0.512
97104	0.28	0.396
127328	0.482	0.56
92530	0.404	0.596
86380	0.322	0.39
91398	0.42	0.64
90904	0.424	0.618
88622	0.316	0.358
87511	0.35	0.56
96356	0.394	0.502
71903	0.268	0.394
69625	0.318	0.374
77427	0.238	0.304
99663	0.38	0.462
66847	0.298	0.432
85262	0.308	0.352
126224	0.318	0.334
83606	0.422	0.614
67580	0.434	0.498
80870	0.286	0.328
122335	0.304	0.394
89934	0.468	0.612
83216	0.488	0.604
88419	0.412	0.562
82493	0.258	0.306
74463	0.29	0.364
96396	0.288	0.38
90903	0.43	0.646
73440	0.36	0.44
126347	0.39	0.438
76712	0.324	0.446
122451	0.33	0.46
89936	0.43	0.6
89671	0.38	0.466
126757	0.252	0.332
98542	0.486	0.674
73291	0.262	0.324
90862	0.304	0.398
81947	0.276	0.416
85260	0.314	0.394
123389	0.412	0.618
85512	0.308	0.372
122281	0.24	0.294
71097	0.402	0.544
86153	0.378	0.396
95678	0.256	0.318
97906	0.388	0.486
78733	0.512	0.566
67613	0.27	0.338
91998	0.508	0.582
83436	0.42	0.502
71850	0.504	0.742
127445	0.338	0.374
69010	0.296	0.378
73048	0.3	0.398
93427	0.4	0.524
89457	0.4	0.49
126217	0.398	0.5
125044	0.394	0.524
95916	0.428	0.528
127444	0.36	0.43
123024	0.27	0.316
69603	0.416	0.49
99241	0.304	0.386
122662	0.354	0.492
75955	0.336	0.426
88616	0.27	0.336
96399	0.272	0.318
89736	0.284	0.39
89939	0.318	0.44
70422	0.266	0.424
77007	0.584	0.61
69577	0.394	0.562
88789	0.362	0.472
87450	0.266	0.378
96993	0.36	0.442
85870	0.322	0.4
78043	0.324	0.442
91408	0.262	0.364
78296	0.364	0.43
99078	0.36	0.468
85323	0.282	0.418
95865	0.36	0.42
99087	0.3	0.324
75749	0.324	0.428
89280	0.368	0.512
69604	0.404	0.506
122329	0.24	0.394
94945	0.296	0.422
123396	0.43	0.584
125095	0.384	0.586
71301	0.408	0.548
71300	0.416	0.576
75600	0.338	0.506
95910	0.424	0.558
123383	0.402	0.574
99657	0.404	0.448
67774	0.418	0.574
127442	0.3	0.352
83431	0.332	0.338
85068	0.264	0.314
87086	0.416	0.546
78734	0.558	0.628
96606	0.358	0.472
73846	0.386	0.46
83960	0.292	0.364
91357	0.406	0.606
70817	0.286	0.444
85308	0.28	0.406
122896	0.426	0.574
78508	0.328	0.36
91396	0.442	0.688
90507	0.286	0.342
98601	0.288	0.344
93967	0.36	0.492
124029	0.276	0.368
87084	0.38	0.528
98946	0.364	0.55
123140	0.482	0.578
127130	0.462	0.698
71302	0.408	0.536
123394	0.59	0.662
127441	0.342	0.416
123141	0.3	0.352
91750	0.304	0.404
83432	0.34	0.354
78864	0.344	0.454
94600	0.474	0.734
93033	0.294	0.446
76518	0.246	0.326
91397	0.43	0.688
85420	0.298	0.388
92835	0.424	0.694
99419	0.29	0.392
126710	0.37	0.594
72862	0.528	0.672
124463	0.278	0.408
76351	0.298	0.378
92954	0.59	0.61
96501	0.328	0.45
89435	0.336	0.4
88065	0.278	0.38
87197	0.404	0.506
95381	0.398	0.56
87008	0.326	0.426
87034	0.502	0.662
99785	0.368	0.518
99791	0.446	0.592
72917	0.582	0.63
93241	0.538	0.56
73389	0.344	0.458
92188	0.304	0.366
83244	0.234	0.326
79459	0.322	0.446
73612	0.394	0.552
122415	0.294	0.442
79303	0.398	0.48
98923	0.36	0.512
124460	0.424	0.58
68150	0.322	0.448
127140	0.302	0.404
125541	0.282	0.348
125347	0.284	0.35
95382	0.542	0.748
86467	0.384	0.5
83279	0.444	0.528
99792	0.494	0.646
92600	0.356	0.512
93287	0.294	0.35
93132	0.336	0.462
123493	0.408	0.526
85234	0.332	0.336
76356	0.304	0.428
98700	0.334	0.468
85779	0.31	0.472
122405	0.338	0.414
79139	0.328	0.502
85433	0.37	0.436
82174	0.356	0.364
98892	0.388	0.508
73827	0.306	0.368
95434	0.356	0.478
81327	0.396	0.622
83281	0.44	0.602
81509	0.47	0.654
93131	0.342	0.35
82028	0.344	0.434
73990	0.256	0.326
73748	0.386	0.532
85237	0.322	0.322
89419	0.324	0.41
123491	0.538	0.586
85791	0.32	0.364
78634	0.382	0.488
82029	0.35	0.504
126933	0.37	0.548
90411	0.352	0.476
125427	0.362	0.464
76751	0.416	0.546
79304	0.364	0.418
73832	0.348	0.452
123526	0.394	0.536
99794	0.624	0.682
178249	0.35	0.546
157725	0.358	0.45
177378	0.486	0.62
163443	0.468	0.63
185065	0.298	0.408
129364	0.31	0.374
143340	0.384	0.572
147866	0.338	0.4
136325	0.346	0.424
177392	0.558	0.68
150277	0.308	0.336
164850	0.498	0.612
164887	0.442	0.508
169804	0.316	0.374
143343	0.442	0.57
140892	0.308	0.414
157322	0.266	0.328
131064	0.398	0.512
175633	0.34	0.472
163938	0.302	0.378
155246	0.474	0.626
150316	0.412	0.578
201446	0.358	0.482
132791	0.544	0.534
133504	0.32	0.44
157082	0.424	0.6
164460	0.39	0.488
164886	0.426	0.464
128487	0.394	0.542
159242	0.62	0.646
166071	0.314	0.408
158362	0.3	0.406
133514	0.354	0.486
138333	0.444	0.588
158389	0.4	0.578
164464	0.316	0.436
173905	0.44	0.564
157870	0.44	0.554
143346	0.44	0.586
141545	0.416	0.49
194350	0.308	0.406
175151	0.712	0.734
170983	0.552	0.778
174267	0.282	0.328
145904	0.338	0.384
136727	0.286	0.394
175636	0.408	0.548
127825	0.234	0.274
164263	0.354	0.492
185062	0.332	0.478
158388	0.362	0.522
143019	0.25	0.326
145118	0.584	0.67
191411	0.316	0.51
163122	0.24	0.264
176507	0.472	0.662
191388	0.32	0.454
150098	0.404	0.562
134250	0.452	0.616
148827	0.512	0.582
185060	0.316	0.468
175634	0.316	0.468
172172	0.272	0.374
192737	0.522	0.55
158016	0.394	0.462
185049	0.334	0.47
190336	0.282	0.392
151224	0.272	0.348
149286	0.33	0.44
148832	0.306	0.34
154572	0.374	0.504
146604	0.252	0.364
128687	0.278	0.376
191389	0.336	0.466
140936	0.356	0.322
146360	0.394	0.45
145669	0.4	0.514
127712	0.364	0.458
134544	0.414	0.606
135048	0.372	0.412
144302	0.416	0.658
176373	0.356	0.466
159384	0.316	0.448
176367	0.336	0.42
157381	0.354	0.464
147811	0.352	0.386
166607	0.288	0.42
127471	0.368	0.582
150821	0.256	0.374
140373	0.318	0.398
129266	0.306	0.352
129500	0.332	0.374
127713	0.414	0.632
129925	0.378	0.456
143532	0.37	0.424
175296	0.302	0.486
146847	0.352	0.406
135077	0.596	0.612
150412	0.382	0.576
152205	0.408	0.49
141537	0.488	0.618
174201	0.384	0.502
163027	0.5	0.6
155595	0.374	0.524
164991	0.33	0.496
155594	0.348	0.488
176371	0.332	0.384
128580	0.386	0.602
153330	0.32	0.37
178002	0.38	0.4
128635	0.286	0.382
164371	0.358	0.452
179485	0.308	0.458
131614	0.382	0.462
151655	0.44	0.558
162260	0.358	0.472
188493	0.308	0.386
153308	0.304	0.356
195950	0.292	0.378
136036	0.336	0.394
130862	0.392	0.44
141057	0.276	0.402
145151	0.314	0.422
143722	0.382	0.542
179496	0.306	0.346
141848	0.292	0.438
159632	0.294	0.44
174005	0.396	0.53
139677	0.326	0.372
157421	0.268	0.34
138780	0.634	0.656
191260	0.344	0.538
145031	0.484	0.724
155222	0.426	0.552
158921	0.276	0.326
195952	0.342	0.376
138971	0.302	0.388
166366	0.43	0.648
151247	0.302	0.374
137049	0.382	0.49
129505	0.294	0.392
169874	0.526	0.84
140025	0.282	0.414
177851	0.308	0.424
163398	0.282	0.39
133593	0.354	0.474
167897	0.294	0.45
139727	0.346	0.456
146865	0.41	0.448
135069	0.39	0.488
176391	0.414	0.662
163986	0.32	0.402
145014	0.362	0.46
162497	0.494	0.766
176390	0.424	0.682
150169	0.344	0.41
141058	0.35	0.492
166381	0.442	0.688
132868	0.408	0.544
138389	0.398	0.468
186301	0.498	0.632
144054	0.296	0.374
132498	0.264	0.288
128832	0.308	0.362
168225	0.362	0.44
134228	0.292	0.372
146866	0.37	0.518
140378	0.28	0.326
136563	0.356	0.44
166624	0.314	0.486
130891	0.354	0.442
147358	0.35	0.47
163173	0.302	0.356
148484	0.382	0.552
134981	0.298	0.372
134765	0.404	0.58
150220	0.328	0.484
156325	0.41	0.512
163361	0.318	0.452
201428	0.312	0.44
146268	0.26	0.324
196539	0.41	0.554
176368	0.292	0.382
183519	0.352	0.46
133594	0.342	0.482
137280	0.25	0.354
150555	0.346	0.468
146848	0.308	0.38
143677	0.406	0.506
142227	0.404	0.536
165897	0.372	0.49
165883	0.352	0.494
141538	0.388	0.464
158900	0.306	0.456
186066	0.396	0.574
152551	0.412	0.536
141539	0.422	0.504
154652	0.356	0.512
133811	0.274	0.358
193457	0.318	0.342
135284	0.22	0.318
144694	0.398	0.526
142226	0.338	0.46
138367	0.242	0.316
129518	0.412	0.504
169869	0.398	0.492
150554	0.296	0.452
149011	0.404	0.474
128305	0.314	0.486
191384	0.338	0.44
191390	0.368	0.468
150080	0.326	0.348
142269	0.332	0.496
185050	0.386	0.494
176655	0.392	0.514
201459	0.356	0.468
135022	0.542	0.654
128701	0.256	0.376
134664	0.304	0.408
140873	0.344	0.428
129152	0.414	0.578
175639	0.432	0.602
151980	0.358	0.574
129185	0.368	0.488
143348	0.3	0.442
140899	0.386	0.428
135037	0.384	0.432
179201	0.466	0.564
193633	0.248	0.328
153365	0.278	0.378
129230	0.442	0.61
163339	0.286	0.318
128884	0.252	0.286
191385	0.366	0.468
164640	0.27	0.364
178296	0.292	0.396
149707	0.27	0.316
154756	0.416	0.506
168905	0.26	0.308
179834	0.654	0.642
146385	0.406	0.412
191393	0.368	0.48
191387	0.334	0.44
158391	0.332	0.404
175203	0.412	0.63
130830	0.342	0.47
135784	0.278	0.388
168468	0.382	0.502
161128	0.324	0.342
134667	0.306	0.44
168656	0.294	0.332
134666	0.336	0.48
134672	0.292	0.408
136703	0.38	0.43
129409	0.326	0.454
173908	0.374	0.412
144168	0.33	0.394
156236	0.356	0.424
158390	0.4	0.592
135168	0.372	0.468
136475	0.398	0.516
196166	0.354	0.39
190517	0.352	0.452
140905	0.316	0.41
191392	0.358	0.5
163138	0.27	0.32
191382	0.37	0.534
132373	0.262	0.348
137784	0.282	0.402
177377	0.336	0.35
155698	0.27	0.384
185056	0.294	0.466
153174	0.318	0.35
176323	0.484	0.772
133119	0.306	0.38
201112	0.442	0.494
157307	0.572	0.65
153175	0.322	0.364
135031	0.412	0.544
185057	0.334	0.522
174119	0.74	0.708
128464	0.324	0.384
131889	0.254	0.314
137208	0.336	0.404
135812	0.274	0.346
158383	0.342	0.488
182855	0.454	0.6
176334	0.378	0.44
136704	0.366	0.418
136705	0.396	0.428
176889	0.28	0.322
136513	0.41	0.662
135026	0.642	0.678
144152	0.446	0.556
193636	0.27	0.392
185054	0.324	0.478
136473	0.434	0.674
158382	0.336	0.462
196148	0.254	0.28
163116	0.406	0.568
303870	0.334	0.434
205795	0.38	0.508
256440	0.452	0.6
201487	0.38	0.52
221019	0.602	0.682
201646	0.306	0.338
272694	0.606	0.742
270914	0.574	0.586
310038	0.322	0.456
256904	0.322	0.41
252021	0.478	0.676
281245	0.522	0.728
310366	0.454	0.476
305743	0.336	0.414
302979	0.498	0.61
277458	0.472	0.62
202789	0.284	0.298
296301	0.328	0.41
295634	0.346	0.55
290980	0.346	0.468
238159	0.364	0.442
295150	0.244	0.352
240553	0.472	0.63
309741	0.362	0.488
308846	0.466	0.546
281904	0.424	0.576
319023	0.42	0.644
280414	0.446	0.626
305813	0.452	0.658
201485	0.362	0.484
310365	0.296	0.386
282175	0.396	0.49
256442	0.416	0.516
213888	0.336	0.464
311053	0.344	0.394
302991	0.474	0.734
215989	0.35	0.43
215999	0.468	0.734
239724	0.34	0.404
211094	0.366	0.47
299545	0.502	0.636
295425	0.368	0.496
306890	0.276	0.342
308881	0.344	0.48
261610	0.322	0.36
297353	0.4	0.514
267711	0.388	0.414
278631	0.368	0.444
240386	0.42	0.578
305802	0.42	0.618
280997	0.322	0.432
318728	0.52	0.506
294712	0.468	0.61
309802	0.598	0.718
295632	0.346	0.55
263601	0.37	0.46
204667	0.294	0.456
291330	0.346	0.466
282172	0.354	0.462
295426	0.424	0.558
267707	0.402	0.538
211685	0.244	0.366
270086	0.34	0.472
316458	0.274	0.436
255993	0.346	0.504
278632	0.38	0.456
263548	0.39	0.488
299209	0.376	0.546
246119	0.316	0.46
319435	0.384	0.694
208706	0.334	0.384
305222	0.696	0.632
298329	0.334	0.402
297900	0.242	0.306
208761	0.46	0.638
282464	0.328	0.434
292663	0.502	0.636
293958	0.45	0.516
249265	0.336	0.366
280893	0.384	0.53
213989	0.346	0.486
266494	0.598	0.556
289486	0.522	0.48
267239	0.478	0.624
217906	0.292	0.414
299118	0.706	0.562
283168	0.41	0.65
250682	0.414	0.488
309132	0.284	0.392
309697	0.68	0.734
301744	0.546	0.64
313430	0.466	0.528
293556	0.452	0.562
295641	0.288	0.42
254237	0.286	0.35
256420	0.394	0.478
308819	0.336	0.456
295084	0.332	0.384
288016	0.526	0.686
227187	0.266	0.41
301168	0.29	0.378
299133	0.392	0.516
311434	0.354	0.524
295085	0.27	0.332
248958	0.324	0.462
211193	0.34	0.5
201579	0.364	0.47
308005	0.36	0.418
295654	0.496	0.558
231643	0.428	0.556
302289	0.338	0.36
309451	0.47	0.666
307454	0.32	0.408
285682	0.322	0.308
279559	0.348	0.498
304940	0.462	0.676
319079	0.362	0.362
264079	0.308	0.378
270568	0.306	0.336
318824	0.278	0.394
270554	0.288	0.34
282885	0.426	0.672
281383	0.388	0.514
266530	0.324	0.4
305530	0.33	0.484
302288	0.464	0.608
281803	0.32	0.416
263476	0.464	0.602
212502	0.396	0.482
266491	0.384	0.558
294149	0.288	0.368
302301	0.486	0.572
311432	0.348	0.486
211340	0.304	0.488
269210	0.264	0.274
205862	0.348	0.424
243016	0.288	0.36
271271	0.438	0.666
251190	0.272	0.362
302286	0.43	0.562
310669	0.394	0.632
201980	0.352	0.478
219498	0.324	0.468
245456	0.362	0.456
249278	0.582	0.632
246981	0.338	0.406
295501	0.48	0.742
283439	0.436	0.56
302325	0.288	0.35
288753	0.45	0.594
295272	0.404	0.676
285707	0.424	0.526
267033	0.386	0.46
272358	0.488	0.648
302867	0.366	0.466
299514	0.354	0.488
315260	0.468	0.538
285115	0.64	0.638
205098	0.334	0.336
286193	0.242	0.35
306752	0.318	0.414
221662	0.442	0.588
259726	0.422	0.556
285705	0.416	0.594
289117	0.356	0.42
204794	0.334	0.504
283162	0.244	0.27
298224	0.288	0.426
290136	0.41	0.476
246968	0.39	0.472
310290	0.324	0.402
247531	0.34	0.41
224069	0.344	0.436
252841	0.342	0.362
304636	0.39	0.5
249911	0.496	0.746
271256	0.444	0.686
306960	0.342	0.55
308791	0.43	0.622
299922	0.318	0.324
303607	0.304	0.364
268918	0.346	0.482
293957	0.432	0.516
210486	0.272	0.334
290494	0.57	0.552
309909	0.604	0.588
315844	0.286	0.318
317909	0.308	0.474
307500	0.382	0.488
317908	0.314	0.37
278459	0.45	0.626
287499	0.27	0.346
216633	0.43	0.632
270561	0.296	0.39
318805	0.306	0.396
270575	0.32	0.308
265959	0.356	0.49
289098	0.322	0.414
302295	0.386	0.518
302297	0.376	0.514
204816	0.33	0.38
302042	0.4	0.48
295302	0.346	0.41
318807	0.32	0.396
290497	0.368	0.458
205842	0.37	0.458
204976	0.374	0.53
302308	0.36	0.474
287459	0.278	0.426
292256	0.25	0.294
302651	0.294	0.424
294814	0.324	0.434
210282	0.334	0.388
313172	0.364	0.526
288391	0.334	0.398
285689	0.366	0.47
205506	0.398	0.52
281612	0.334	0.446
295883	0.428	0.552
239273	0.382	0.66
310839	0.372	0.452
292147	0.368	0.506
265726	0.264	0.314
299589	0.54	0.776
294913	0.396	0.614
299210	0.368	0.542
297361	0.372	0.486
201868	0.442	0.63
276362	0.442	0.586
300545	0.358	0.438
263791	0.344	0.458
212183	0.354	0.448
275656	0.318	0.41
318486	0.326	0.362
290433	0.49	0.658
295563	0.282	0.312
297360	0.404	0.45
299205	0.402	0.494
258317	0.456	0.584
298872	0.404	0.496
238187	0.588	0.558
239272	0.396	0.672
202580	0.352	0.412
269123	0.376	0.424
204442	0.366	0.472
269719	0.48	0.61
263220	0.338	0.486
302635	0.414	0.492
224369	0.288	0.326
254665	0.408	0.606
217990	0.474	0.648
298509	0.296	0.426
212143	0.446	0.762
312816	0.36	0.41
290424	0.336	0.374
269903	0.344	0.446
301467	0.29	0.316
269122	0.384	0.502
251668	0.438	0.582
291302	0.244	0.41
298332	0.408	0.492
317615	0.396	0.502
263625	0.44	0.54
229072	0.342	0.398
288680	0.444	0.55
294530	0.494	0.616
312033	0.678	0.612
252359	0.432	0.638
247998	0.338	0.48
317605	0.406	0.602
310340	0.666	0.836
245341	0.3	0.368
269720	0.484	0.556
291925	0.294	0.37
319012	0.386	0.544
210786	0.236	0.278
297366	0.456	0.59
286121	0.302	0.41
256857	0.37	0.43
210816	0.316	0.44
261037	0.268	0.324
318509	0.274	0.35
305799	0.336	0.422
300622	0.386	0.424
212568	0.332	0.48
282027	0.352	0.482
255025	0.326	0.414
308849	0.422	0.502
227114	0.3	0.358
208652	0.32	0.422
231950	0.228	0.282
306124	0.194	0.266
308848	0.416	0.516
295572	0.402	0.596
216135	0.416	0.322
210236	0.424	0.546
286122	0.394	0.466
251691	0.35	0.492
278571	0.55	0.69
263637	0.378	0.584
367474	0.372	0.416
351105	0.466	0.8
359565	0.296	0.336
369061	0.376	0.446
339124	0.504	0.636
361429	0.328	0.492
353896	0.422	0.648
329691	0.466	0.648
322920	0.416	0.522
369504	0.282	0.32
357788	0.436	0.684
349011	0.294	0.484
356125	0.308	0.432
328410	0.49	0.72
375503	0.54	0.744
339053	0.44	0.578
364432	0.288	0.324
341936	0.288	0.386
369937	0.492	0.696
328200	0.352	0.436
329692	0.43	0.618
320846	0.356	0.536
366807	0.286	0.35
379099	0.384	0.552
327683	0.36	0.478
374998	0.382	0.536
349006	0.36	0.448
326374	0.388	0.494
354084	0.314	0.408
328403	0.482	0.588
323230	0.286	0.4
377852	0.358	0.438
373981	0.278	0.358
361413	0.4	0.554
373765	0.43	0.538
367089	0.368	0.54
321792	0.292	0.35
339877	0.39	0.556
356903	0.324	0.48
361605	0.274	0.322
331973	0.38	0.494
356718	0.406	0.532
331972	0.31	0.428
372485	0.612	0.624
352741	0.396	0.574
360042	0.332	0.472
353265	0.264	0.31
329250	0.342	0.434
356123	0.364	0.424
358873	0.33	0.378
379673	0.324	0.384
330515	0.486	0.52
329078	0.394	0.488
349001	0.324	0.402
375505	0.542	0.744
333544	0.382	0.412
371777	0.36	0.504
321785	0.294	0.43
329695	0.432	0.596
322918	0.528	0.602
338968	0.392	0.46
375868	0.318	0.508
351074	0.33	0.468
372874	0.36	0.504
351075	0.336	0.43
338969	0.364	0.38
363951	0.354	0.506
339322	0.262	0.334
364025	0.314	0.526
341931	0.352	0.524
372280	0.524	0.822
375504	0.568	0.684
351667	0.348	0.544
332471	0.44	0.626
376268	0.292	0.33
375985	0.38	0.496
376254	0.496	0.632
352876	0.4	0.576
332172	0.392	0.496
350085	0.366	0.554
347512	0.39	0.498
373853	0.292	0.302
338517	0.254	0.286
341956	0.324	0.382
337817	0.272	0.336
372146	0.382	0.468
319730	0.592	0.554
353638	0.242	0.286
319725	0.302	0.354
376484	0.304	0.46
367238	0.368	0.556
370988	0.358	0.518
360219	0.452	0.642
359659	0.306	0.438
330770	0.374	0.53
321494	0.398	0.578
367416	0.382	0.444
332429	0.38	0.52
345845	0.328	0.582
373878	0.4	0.528
343039	0.244	0.312
363935	0.538	0.706
370791	0.266	0.37
319726	0.324	0.392
347464	0.228	0.308
335794	0.396	0.57
373058	0.444	0.66
343548	0.28	0.344
355464	0.28	0.368
334717	0.382	0.49
378247	0.594	0.722
331121	0.42	0.652
357288	0.466	0.596
320000	0.376	0.478
319440	0.408	0.648
326061	0.328	0.368
362637	0.342	0.408
335753	0.462	0.666
327431	0.252	0.442
376681	0.38	0.444
359892	0.38	0.462
372154	0.238	0.236
321518	0.426	0.49
361672	0.35	0.478
342054	0.258	0.282
333861	0.286	0.47
363070	0.394	0.538
320613	0.474	0.672
372155	0.262	0.262
335791	0.348	0.496
375389	0.38	0.48
339168	0.36	0.448
327430	0.278	0.402
373868	0.36	0.47
373854	0.28	0.298
328111	0.278	0.37
355461	0.322	0.488
334704	0.296	0.438
376251	0.538	0.692
328477	0.3	0.436
326670	0.428	0.628
319443	0.336	0.45
347503	0.26	0.29
329379	0.258	0.306
371847	0.286	0.374
335787	0.412	0.558
342057	0.302	0.418
335989	0.39	0.466
341952	0.438	0.608
373880	0.422	0.594
357088	0.522	0.564
345671	0.314	0.388
328476	0.282	0.386
321477	0.466	0.562
324043	0.61	0.572
351351	0.362	0.606
377396	0.382	0.474
357683	0.25	0.374
375387	0.392	0.55
341585	0.516	0.742
360211	0.39	0.434
373867	0.346	0.42
332436	0.418	0.562
355450	0.648	0.636
373859	0.304	0.322
377381	0.348	0.498
319464	0.402	0.668
379390	0.304	0.388
380721	0.5	0.656
357680	0.354	0.54
325014	0.37	0.482
356777	0.28	0.394
379965	0.564	0.6
373535	0.336	0.502
335789	0.326	0.466
350111	0.394	0.498
373870	0.382	0.396
380720	0.428	0.608
373858	0.27	0.316
339004	0.344	0.47
372944	0.36	0.582
332421	0.436	0.64
332425	0.354	0.494
337777	0.308	0.39
373860	0.332	0.434
335766	0.382	0.406
373054	0.448	0.622
323918	0.258	0.368
373861	0.348	0.462
343550	0.32	0.368
319662	0.258	0.344
332430	0.37	0.482
376266	0.344	0.476
332424	0.38	0.548
334043	0.302	0.426
373877	0.412	0.54
373863	0.322	0.342
359708	0.324	0.4
379553	0.318	0.458
345296	0.35	0.506
331933	0.394	0.602
360215	0.338	0.516
328090	0.348	0.554
370589	0.422	0.542
357650	0.34	0.472
350856	0.336	0.438
337629	0.294	0.376
372407	0.306	0.336
339176	0.294	0.378
379552	0.32	0.446
379368	0.378	0.494
362012	0.468	0.658
324047	0.29	0.41
372956	0.408	0.574
376265	0.384	0.544
332427	0.342	0.476
356887	0.396	0.56
335663	0.506	0.454
357757	0.422	0.63
351291	0.348	0.43
326757	0.338	0.552
347197	0.35	0.49
320656	0.378	0.522
353647	0.402	0.55
351078	0.322	0.38
320870	0.298	0.356
363785	0.41	0.492
331766	0.33	0.406
354317	0.428	0.552
374979	0.66	0.636
334352	0.394	0.55
339138	0.362	0.474
373031	0.46	0.63
379468	0.338	0.434
354049	0.472	0.66
326420	0.382	0.518
379640	0.334	0.51
344270	0.39	0.572
380540	0.342	0.38
333205	0.274	0.318
353283	0.344	0.42
328786	0.298	0.416
347194	0.356	0.414
319995	0.354	0.472
354671	0.352	0.456
338966	0.31	0.324
354670	0.3	0.408
362856	0.218	0.286
339675	0.362	0.544
373032	0.572	0.652
380743	0.386	0.48
365081	0.36	0.424
353282	0.346	0.416
352375	0.276	0.402
323229	0.286	0.4
369320	0.334	0.386
363437	0.362	0.446
353286	0.324	0.42
354258	0.282	0.386
353494	0.55	0.548
366163	0.294	0.332
336032	0.38	0.588
363769	0.342	0.522
354674	0.458	0.524
363972	0.328	0.486
351730	0.38	0.524
321598	0.33	0.388
321215	0.342	0.438
329488	0.442	0.602
330683	0.234	0.244
374980	0.654	0.674
334340	0.26	0.318
332876	0.41	0.482
355147	0.336	0.586
361792	0.484	0.692
327704	0.36	0.44
326381	0.36	0.49
367487	0.288	0.372
356128	0.362	0.494
353285	0.342	0.428
373814	0.394	0.482
355637	0.518	0.57
328186	0.388	0.522
339666	0.32	0.456
377521	0.46	0.612
339316	0.316	0.414
349155	0.318	0.46
343493	0.554	0.588
335505	0.338	0.46
319951	0.328	0.388
329138	0.306	0.434
343040	0.314	0.408
339908	0.49	0.712
326182	0.4	0.55
325306	0.586	0.538
353284	0.35	0.418
344505	0.416	0.61
364164	0.428	0.608
372074	0.344	0.572
611701	0.33	0.444
402921	0.37	0.472
611271	0.37	0.47
603661	0.482	0.624
403140	0.372	0.496
610190	0.43	0.626
615611	0.332	0.432
604536	0.36	0.428
405647	0.29	0.44
600023	0.45	0.626
600037	0.314	0.466
610998	0.256	0.384
403169	0.412	0.538
616251	0.316	0.37
382837	0.404	0.582
613467	0.28	0.366
612223	0.472	0.724
381864	0.4	0.486
609818	0.266	0.314
611266	0.344	0.436
603138	0.492	0.674
610187	0.248	0.326
615606	0.364	0.448
608858	0.354	0.386
382028	0.378	0.504
612828	0.4	0.642
604535	0.426	0.626
381079	0.638	0.628
403546	0.274	0.404
602810	0.44	0.612
604534	0.444	0.482
610780	0.356	0.434
383451	0.346	0.452
382029	0.352	0.548
610743	0.32	0.41
603071	0.452	0.734
601100	0.414	0.566
610186	0.346	0.386
400477	0.346	0.412
612975	0.454	0.688
408215	0.378	0.468
526671	0.33	0.412
606535	0.306	0.348
609821	0.558	0.534
614496	0.42	0.676
407308	0.426	0.69
381281	0.37	0.462
615830	0.284	0.266
601851	0.292	0.414
607993	0.39	0.478
600964	0.388	0.57
614939	0.404	0.596
381082	0.532	0.57
600757	0.322	0.338
529180	0.252	0.364
383468	0.412	0.464
407282	0.312	0.406
407335	0.3	0.438
609405	0.394	0.498
602949	0.276	0.376
381862	0.388	0.538
602022	0.322	0.478
605765	0.252	0.266
407135	0.44	0.554
611248	0.392	0.468
520039	0.332	0.46
611260	0.442	0.662
400464	0.322	0.366
602340	0.416	0.63
610744	0.318	0.448
601675	0.418	0.598
615600	0.276	0.344
601852	0.312	0.384
613729	0.368	0.494
381080	0.532	0.574
600768	0.374	0.54
403583	0.372	0.47
610745	0.432	0.606
602341	0.414	0.63
611261	0.554	0.694
615985	0.404	0.536
520038	0.3	0.426
400883	0.306	0.38
607173	0.278	0.428
605764	0.238	0.264
381838	0.314	0.488
607869	0.288	0.402
611212	0.474	0.582
400402	0.656	0.672
611372	0.27	0.348
611399	0.352	0.432
601363	0.262	0.286
613001	0.584	0.696
602130	0.34	0.386
613799	0.49	0.752
604583	0.264	0.36
601362	0.268	0.334
382049	0.408	0.692
407436	0.244	0.348
400615	0.354	0.394
405962	0.322	0.496
611749	0.322	0.326
408539	0.38	0.492
400159	0.33	0.438
605099	0.386	0.61
606989	0.336	0.424
382103	0.294	0.336
520114	0.27	0.318
614590	0.356	0.46
400978	0.284	0.304
528986	0.366	0.524
609067	0.292	0.386
400979	0.3	0.354
521586	0.288	0.388
400206	0.364	0.454
600269	0.302	0.406
608621	0.254	0.42
401044	0.374	0.562
400399	0.38	0.514
616231	0.404	0.53
611002	0.46	0.668
606026	0.256	0.334
610687	0.394	0.488
604989	0.394	0.618
380856	0.428	0.598
613007	0.478	0.618
382270	0.402	0.594
381793	0.326	0.462
609076	0.27	0.386
406666	0.308	0.418
600293	0.278	0.378
382098	0.366	0.542
609248	0.272	0.322
525040	0.286	0.342
529108	0.266	0.418
401055	0.338	0.47
610686	0.304	0.304
405582	0.322	0.394
611003	0.484	0.674
611001	0.41	0.612
383031	0.394	0.602
611439	0.394	0.436
406843	0.262	0.288
611377	0.462	0.596
614569	0.34	0.39
609074	0.338	0.552
613004	0.572	0.716
605100	0.414	0.546
400995	0.338	0.48
602849	0.312	0.402
613005	0.388	0.548
611389	0.326	0.422
600290	0.402	0.67
611376	0.34	0.374
381586	0.414	0.632
614568	0.332	0.358
602336	0.378	0.51
611216	0.378	0.482
406275	0.29	0.426
405995	0.382	0.512
407628	0.34	0.454
611233	0.422	0.594
602313	0.31	0.37
604979	0.256	0.302
382055	0.33	0.408
613008	0.388	0.544
600060	0.29	0.354
602850	0.284	0.362
602879	0.214	0.248
607097	0.502	0.67
613948	0.392	0.542
608429	0.362	0.464
614570	0.38	0.46
609247	0.34	0.398
612115	0.564	0.618
402209	0.268	0.312
612049	0.336	0.416
402779	0.422	0.612
600667	0.338	0.4
607650	0.442	0.744
606566	0.384	0.476
611230	0.368	0.478
614566	0.362	0.496
610933	0.274	0.298
408493	0.384	0.496
600088	0.34	0.368
408478	0.328	0.374
612116	0.596	0.606
614567	0.384	0.538
604990	0.366	0.636
522131	0.292	0.436
611225	0.382	0.478
615296	0.448	0.644
405029	0.326	0.414
606567	0.388	0.492
381837	0.314	0.488
405788	0.28	0.42
402756	0.34	0.434
614826	0.428	0.684
[truncated: 13,634 more rows]

## Sheet: Table S2
NCI Compounds	Multitarget Score
622218	0.646272
746807	0.624456
718571	0.624096
646971	0.62216
750691	0.61424
682758	0.609984
736100	0.60996
718570	0.60216
741458	0.577272
744231	0.574856
699151	0.574092
743414	0.570648
642033	0.570512
699228	0.570016
699227	0.56502
692661	0.564828
710903	0.564672
667926	0.561344
649812	0.560416
707444	0.558008
310340	0.556776
702357	0.55616
707478	0.5535
710895	0.550548
642279	0.550368
762949	0.550128
762950	0.548984
628680	0.548568
720179	0.544544
667917	0.544272
628679	0.54352
693043	0.541856
628126	0.541824
697236	0.537264
707847	0.537064
671173	0.536784
666236	0.53562
753203	0.53504
641991	0.534296
667914	0.534264
652154	0.533824
744017	0.532416
664532	0.53148
667929	0.5292
737733	0.527744
623660	0.52722
705338	0.5246
714660	0.524536
174119	0.52392
699226	0.523152
175151	0.522608
660028	0.522176
675367	0.521504
667934	0.51798
737734	0.51772
690268	0.516488
667925	0.515264
682297	0.5152
690266	0.514976
628123	0.514808
727110	0.514624
667904	0.514572
637143	0.5138
735209	0.513216
697228	0.51294
665310	0.51262
690267	0.512512
705306	0.51246
690269	0.511032
652153	0.510416
683252	0.510264
735208	0.50904
652152	0.508984
697231	0.508032
743640	0.507828
645597	0.50464
706389	0.50348
628681	0.501952
665874	0.50184
763841	0.50184
635545	0.500964
681747	0.500364
722396	0.4992
309697	0.49912
707446	0.498888
718303	0.4988
652156	0.498464
704243	0.4984
735028	0.49764
699786	0.497536
699784	0.49728
683253	0.4968
735407	0.49634
697227	0.495636
740389	0.49442
718689	0.493848
665689	0.49296
708844	0.49266
735405	0.49248
744048	0.492
697703	0.4914
699961	0.49138
644081	0.49132
633099	0.491096
679514	0.490776
753193	0.490716
641815	0.49056
628122	0.48944
699750	0.489168
717848	0.4886
667910	0.487816
630368	0.487232
735042	0.486576
630325	0.486304
711026	0.48618
715415	0.485728
747856	0.48552
652155	0.48504
635305	0.48488
715055	0.484704
759856	0.484704
622990	0.484092
700643	0.484008
649147	0.483516
681023	0.4832
736378	0.4832
37641	0.481936
663322	0.4818
694103	0.48132
644729	0.481164
766523	0.481052
709906	0.48032
682923	0.479968
699147	0.479248
705304	0.479248
665311	0.47872
645599	0.47872
751382	0.478536
722739	0.477984
665313	0.477888
697696	0.4771
759877	0.476928
641422	0.476784
715524	0.476
643543	0.475456
737737	0.475424
648784	0.475076
718688	0.474432
628127	0.47424
677586	0.4732
644961	0.47304
736380	0.472752
642313	0.47256
631686	0.4708
707465	0.47056
651365	0.470048
685828	0.469248
658998	0.469216
673104	0.4692
766557	0.465868
654299	0.465552
699451	0.465408
752879	0.465
624438	0.46488
644700	0.464012
697409	0.463888
651008	0.46376
710894	0.463536
706390	0.4631
667082	0.462672
697658	0.46136
665334	0.46092
690390	0.460368
654298	0.460096
626660	0.459888
627684	0.459
766685	0.45898
665291	0.45872
665325	0.458532
651860	0.457968
665070	0.457748
699781	0.45708
675563	0.456976
712785	0.45696
627666	0.456808
710385	0.45678
641247	0.456768
723890	0.456304
762464	0.455588
627025	0.455344
736145	0.45506
749377	0.454784
697266	0.454672
761592	0.454672
694481	0.454664
699149	0.454656
643787	0.45402
625228	0.453792
750335	0.453184
688252	0.452808
638148	0.45276
671167	0.4526
631346	0.451972
676581	0.451572
705321	0.451136
732492	0.45036
627665	0.45014
756892	0.45008
666311	0.450072
272694	0.449652
720489	0.4494
690270	0.448704
686607	0.448316
644958	0.44774
644075	0.447336
702349	0.44652
755437	0.446196
645737	0.4459
625894	0.445824
654207	0.445536
736112	0.445536
633100	0.44536
627670	0.445324
685411	0.4452
690271	0.444804
731661	0.444768
644078	0.444528
671762	0.444528
756053	0.44392
746058	0.443392
650825	0.443336
745693	0.44304
750343	0.442272
669304	0.441844
169874	0.44184
727212	0.441136
400402	0.440832
374980	0.440796
682468	0.440768
675562	0.44064
620578	0.440608
732845	0.440496
695176	0.440412
636828	0.440016
631683	0.439928
305222	0.439872
760217	0.43966
694113	0.43952
718690	0.439264
734529	0.439216
628124	0.438288
697412	0.4381
694944	0.437892
700644	0.43788
645325	0.437376
735030	0.437296
699100	0.43692
702348	0.436896
695857	0.435904
744650	0.43576
766423	0.43542
681957	0.435336
135026	0.435276
668268	0.4352
766671	0.435108
691040	0.434924
721605	0.43472
680981	0.434704
733632	0.434676
715522	0.43452
681699	0.4345
747452	0.434304
710270	0.43416
700512	0.433944
683239	0.43384
699450	0.43384
698029	0.433524
653927	0.433048
643537	0.432684
696474	0.43264
628137	0.432552
699070	0.432464
694482	0.4323
695642	0.432
630713	0.431976
766563	0.43168
709237	0.4316
671166	0.43148
732490	0.430976
703159	0.430728
372280	0.430728
749858	0.4305
677629	0.430012
170983	0.429456
309802	0.429364
754310	0.42912
704219	0.42904
711751	0.429
621164	0.429
378247	0.428868
682759	0.428792
750340	0.4284
711016	0.428296
655472	0.42804
753201	0.42784
765420	0.42772
699094	0.427712
657382	0.427704
710547	0.42768
667923	0.427488
705317	0.42742
699148	0.427056
744065	0.4264
657371	0.426384
697494	0.426116
99794	0.425568
667512	0.425152
676006	0.425064
665773	0.425056
755461	0.42504
710548	0.42462
704213	0.42458
648202	0.42432
622957	0.424152
665071	0.423728
665005	0.42372
697279	0.423512
697280	0.423168
628138	0.422928
657376	0.422864
648200	0.42282
752203	0.42282
678359	0.422688
682353	0.42228
706713	0.42212
710858	0.422004
667518	0.42196
635325	0.421776
695844	0.421776
652157	0.421512
752878	0.4215
761151	0.421476
750337	0.421456
656354	0.421344
655336	0.421308
735816	0.42126
664224	0.4212
706840	0.4209
666224	0.420784
766314	0.420744
747974	0.42066
623792	0.420592
686489	0.420576
742611	0.420552
630715	0.42048
621878	0.420336
665883	0.420336
641829	0.42024
651491	0.4202
692398	0.4202
665002	0.42008
179834	0.419868
374979	0.41976
720452	0.419688
675564	0.419584
734719	0.41958
720175	0.419328
299589	0.41904
701747	0.418968
644072	0.4188
718659	0.418644
745097	0.418392
717853	0.41832
691580	0.4176
647946	0.41748
706214	0.417384
622421	0.41734
648622	0.417252
729607	0.41712
653924	0.417104
721070	0.417008
707685	0.416928
641607	0.416768
646800	0.416412
682467	0.416256
708298	0.415976
138780	0.415904
665315	0.4158
665782	0.415548
683479	0.41552
673292	0.4155
761586	0.415444
691528	0.415272
744636	0.415
703163	0.41496
312033	0.414936
718707	0.414864
754311	0.414816
736074	0.41472
665003	0.4147
707485	0.41454
653926	0.414528
647601	0.41446
682757	0.414312
676579	0.41416
697673	0.414088
755435	0.414
743957	0.413712
721610	0.41344
648871	0.413424
642724	0.413292
688364	0.41316
677400	0.4131
626677	0.413088
746076	0.413
668042	0.41292
643599	0.412896
667705	0.412896
720989	0.412776
750690	0.41256
645395	0.412248
355450	0.412128
667913	0.412128
669709	0.41202
727049	0.411764
647257	0.411684
640229	0.411648
33410	0.411588
708237	0.41144
706239	0.411264
679443	0.41124
653922	0.41106
671165	0.410892
699095	0.410856
692347	0.410836
655764	0.41072
221019	0.410564
638724	0.410256
624353	0.4102
694865	0.409836
714424	0.409728
724802	0.409584
613004	0.409552
705935	0.409448
724447	0.409356
729604	0.40932
620280	0.409228
699090	0.4092
649554	0.409088
680992	0.409088
655151	0.408924
728415	0.408848
637518	0.40866
644253	0.408576
695849	0.408576
285115	0.40832
656909	0.40832
656908	0.40832
735338	0.408204
671178	0.4081
671168	0.408012
763017	0.407836
666858	0.407696
657727	0.40768
734633	0.40768
719408	0.407512
729635	0.407484
673294	0.407124
720567	0.407056
654632	0.40704
668915	0.406944
697940	0.406944
665794	0.406616
613001	0.406464
53866	0.406224
646504	0.406112
702015	0.406112
732427	0.40608
715469	0.40584
646924	0.40552
641220	0.405504
721543	0.405504
762149	0.405444
95382	0.405416
669985	0.404928
644966	0.404808
648153	0.404448
655337	0.40432
635547	0.404004
683287	0.403704
688882	0.403516
700979	0.403472
744178	0.403392
677960	0.40334
727622	0.40334
665341	0.403312
375505	0.403248
722977	0.403168
647954	0.403004
677587	0.402948
697278	0.402744
648634	0.402696
644252	0.402432
754240	0.40242
724818	0.402384
766949	0.402384
715486	0.402164
665322	0.402
687575	0.401892
669303	0.401856
375503	0.40176
735330	0.401472
731804	0.401448
665321	0.40128
381079	0.400664
159242	0.40052
639719	0.400416
695845	0.4004
695858	0.400336
647266	0.400248
693087	0.399976
647945	0.399892
729193	0.399892
655763	0.39984
666214	0.39984
713913	0.399672
677677	0.399652
693540	0.399504
620692	0.399384
64703	0.3991
733631	0.399
726770	0.398592
709588	0.3984
707557	0.3984
673293	0.398352
687591	0.398152
766330	0.398132
720174	0.397656
686603	0.397424
736040	0.397296
751605	0.397296
672632	0.397192
670270	0.3971
667920	0.396984
736103	0.3968
299118	0.396772
664529	0.39672
714661	0.39664
675778	0.39636
665289	0.396288
714421	0.39624
704822	0.396136
666363	0.396032
620689	0.39578
629105	0.39576
682519	0.395552
658785	0.395232
628311	0.395096
680983	0.39494
744860	0.394912
657324	0.3948
624427	0.39474
692361	0.39474
686338	0.39468
648063	0.39468
681695	0.394632
699791	0.394416
730436	0.394368
726764	0.394348
617601	0.394276
722395	0.3939
713752	0.393808
750336	0.39372
26258	0.39368
665340	0.393672
664220	0.393448
666223	0.39334
706175	0.39324
667531	0.393228
647771	0.39304
766690	0.393
733308	0.39298
687307	0.39296
698932	0.392616
688368	0.392408
697708	0.392396
643534	0.392368
705895	0.392348
702415	0.391952
665788	0.39192
699089	0.391872
691524	0.39184
699091	0.39184
763232	0.391716
665795	0.39168
656721	0.391384
145118	0.39128
710286	0.39128
620532	0.391248
717200	0.391248
622924	0.391128
681605	0.39102
628655	0.391004
644730	0.391
675984	0.390648
123394	0.39058
714662	0.390528
705143	0.390432
665858	0.390292
755266	0.390184
736273	0.39
723425	0.389576
665713	0.389536
690980	0.389376
766624	0.389368
685033	0.38934
675364	0.389312
646926	0.388808
699783	0.3888
656926	0.388776
375504	0.388512
674995	0.388188
716207	0.38808
657171	0.38796
719162	0.387904
716206	0.38784
660832	0.38772
692579	0.387612
671761	0.3876
682298	0.387596
751342	0.387596
735329	0.387544
651698	0.387528
677399	0.387472
641104	0.387464
720202	0.387464
639720	0.38744
754244	0.3874
682506	0.387252
625761	0.3872
707776	0.3871
688535	0.387072
735033	0.386992
648064	0.386784
736917	0.386712
736790	0.386672
679677	0.386628
742949	0.38658
644649	0.38656
722984	0.386484
700465	0.386284
714091	0.38628
692658	0.386232
641253	0.38592
691343	0.385888
699092	0.385632
713922	0.385548
648851	0.385476
632959	0.38544
679678	0.385416
696133	0.385352
734949	0.385152
711023	0.384948
665542	0.384896
634765	0.38488
711022	0.38478
9168	0.384648
611261	0.384476
657981	0.384456
681145	0.384384
766487	0.384332
647772	0.3843
704799	0.384
734631	0.384
709587	0.383904
627985	0.3839
694857	0.383792
658492	0.38364
647254	0.383568
654296	0.383528
627624	0.3835
641611	0.38346
699782	0.383412
628752	0.3834
736049	0.383328
706839	0.383244
766494	0.383148
698187	0.383136
707484	0.383136
640642	0.38304
699449	0.382928
668266	0.382912
341585	0.382872
743961	0.38272
691579	0.38266
751836	0.3825
751833	0.382416
694962	0.38236
752782	0.3822
720563	0.382044
630876	0.382032
682346	0.381924
703990	0.38192
707482	0.381908
372485	0.381888
694989	0.381888
717334	0.381792
625885	0.3817
677750	0.3816
694347	0.381484
694480	0.38148
759322	0.381472
683628	0.381392
651661	0.381368
766689	0.381248
706203	0.380808
677751	0.380664
706176	0.380556
735340	0.380488
668917	0.380464
72274	0.380248
281245	0.380016
757441	0.379848
363935	0.379828
626535	0.379772
641826	0.379772
647953	0.379772
677953	0.379728
748519	0.379728
655978	0.37968
278571	0.3795
177392	0.37944
700980	0.379216
687611	0.37908
640224	0.378672
735207	0.378508
652296	0.378488
716205	0.378488
654297	0.37848
162497	0.378404
653324	0.378328
642727	0.3782
702308	0.378144
667064	0.378108
624423	0.378072
62349	0.378056
631687	0.378048
617309	0.378
720222	0.378
643419	0.377952
732252	0.377888
642578	0.37788
736279	0.377676
670869	0.3776
666514	0.377536
699152	0.37752
766674	0.3773
710850	0.377136
623292	0.376992
636831	0.376856
697452	0.37674
679515	0.376656
699443	0.376552
697734	0.376512
637508	0.3765
671170	0.376376
675868	0.3763
698283	0.37592
643525	0.37584
675985	0.37576
622387	0.375596
666116	0.375584
675574	0.375552
673596	0.375452
737145	0.375452
673183	0.37544
686601	0.375088
667919	0.375032
631533	0.374996
690607	0.374976
681948	0.374904
706842	0.374904
644777	0.37488
758662	0.374868
736281	0.374796
705150	0.37468
715516	0.374528
630597	0.37448
681150	0.374348
734629	0.37422
638069	0.374144
637899	0.37408
71850	0.373968
633110	0.37392
647610	0.373808
675000	0.3738
674999	0.3738
706841	0.37376
176323	0.373648
694478	0.373584
647769	0.373388
661965	0.373388
644752	0.37332
683585	0.3731
646803	0.373032
373032	0.372944
736056	0.37288
644757	0.372832
351105	0.3728
716203	0.37268
744068	0.37268
694464	0.37252
648333	0.372484
715487	0.372416
376251	0.372296
667720	0.37224
748873	0.372136
671763	0.3721
664528	0.372096
667520	0.372096
667519	0.372096
675782	0.37206
669670	0.372044
703220	0.371984
17245	0.371904
157307	0.3718
716244	0.3718
736114	0.371616
688729	0.371524
696131	0.371524
766779	0.37152
648335	0.37148
735328	0.371448
658166	0.371424
634420	0.37128
651364	0.37122
645046	0.37114
695364	0.370992
724440	0.370992
744227	0.370936
668258	0.370928
751642	0.37088
720993	0.370592
655366	0.370512
668267	0.370512
699794	0.370336
679212	0.370176
679211	0.370176
755122	0.370144
249911	0.370016
704800	0.370016
664576	0.369984
732430	0.369984
636516	0.369852
675561	0.369796
726194	0.36972
707556	0.36946
722982	0.36936
722564	0.36918
762523	0.369068
695645	0.369052
623110	0.369
697773	0.36888
647770	0.36856
652549	0.3685
613799	0.36848
603976	0.368468
736596	0.368468
692330	0.368424
617130	0.368368
625319	0.368224
715520	0.36822
665891	0.3682
681026	0.368032
249278	0.367824
698288	0.367792
718572	0.367608
703064	0.367488
704237	0.3672
634395	0.36708
747447	0.36708
668256	0.366828
665335	0.3668
72917	0.36666
650836	0.366592
766431	0.366548
668277	0.366444
710848	0.366444
711707	0.366424
712400	0.366336
623754	0.366324
637399	0.366212
720325	0.366212
750762	0.366096
698201	0.366048
626315	0.366024
685302	0.366024
751641	0.366016
627399	0.365904
657923	0.365904
697942	0.365736
648627	0.365472
644773	0.365456
695841	0.365376
707440	0.365356
665779	0.365328
651667	0.36516
622094	0.365064
653859	0.36504
713915	0.36494
135077	0.364752
678006	0.364716
697767	0.364704
650393	0.364672
708810	0.364572
644080	0.36456
715066	0.364536
687684	0.36448
638070	0.364416
677248	0.364356
741463	0.364296
708371	0.364108
709002	0.363872
647775	0.363792
718183	0.36366
701756	0.363636
624464	0.3634
699238	0.363072
648337	0.363
693440	0.363
701105	0.363
657325	0.36288
692777	0.36288
691113	0.36284
761397	0.36284
675986	0.362712
763374	0.3627
693213	0.362648
699739	0.3626
741620	0.362556
727621	0.362544
631386	0.36252
698407	0.362496
749651	0.362232
31708	0.362148
731615	0.362096
755764	0.36192
667935	0.3619
747448	0.361828
715069	0.361608
624436	0.3616
657483	0.361584
690111	0.361216
754238	0.361208
715687	0.361188
612116	0.361176
732491	0.361088
628754	0.36108
717863	0.361032
679218	0.36096
679216	0.36096
716262	0.36096
727486	0.3609
288016	0.360836
722508	0.360836
703012	0.3608
716499	0.360672
736191	0.36064
736039	0.36062
664993	0.360528
654902	0.360512
693861	0.360468
694986	0.36036
764463	0.36036
92954	0.3599
644743	0.359888
708060	0.359856
693541	0.359792
752885	0.35964
710898	0.359572
723420	0.359328
637398	0.359324
606173	0.359292
666061	0.35916
694335	0.35916
731811	0.35908
665686	0.35904
674997	0.35904
674998	0.35904
727048	0.358992
711103	0.3588
666281	0.358668
762782	0.358632
703319	0.358584
622396	0.3584
657739	0.358344
47438	0.358272
684393	0.358112
715068	0.358112
720861	0.358104
666111	0.35802
709320	0.357952
704590	0.357884
710288	0.35778
714645	0.3577
744658	0.357588
744677	0.35742
681682	0.357408
687593	0.357408
697386	0.35728
702309	0.35728
690398	0.357204
691830	0.3572
59620	0.357028
681604	0.357
685122	0.356928
685123	0.356928
652589	0.356724
761233	0.35672
711760	0.356716
644046	0.35668
688251	0.356628
664530	0.35658
687726	0.356568
648652	0.35626
699250	0.35626
77007	0.35624
721859	0.356224
705585	0.356208
671360	0.3562
710071	0.3562
295501	0.35616
749717	0.35604
665712	0.356024
683481	0.356004
634473	0.355908
763617	0.35588
697401	0.355872
665720	0.35584
696132	0.355784
693214	0.35568
665776	0.355552
694671	0.355264
679213	0.355256
710546	0.35518
309909	0.355152
689583	0.3551
655418	0.355072
667086	0.355
72862	0.354816
766978	0.354816
737706	0.354768
720700	0.354752
708837	0.354732
695365	0.35466
696649	0.354552
135022	0.354468
642635	0.354384
56737	0.354312
667932	0.354312
623106	0.354288
704386	0.35424
757949	0.354224
675988	0.354144
643524	0.354
703066	0.353856
717154	0.353808
682243	0.35376
638408	0.353616
641536	0.3536
703327	0.3536
675576	0.353584
744060	0.35358
694961	0.353568
641718	0.353384
669299	0.353312
736099	0.353192
668916	0.3531
727476	0.352836
328410	0.3528
646815	0.3528
748903	0.352772
651663	0.35266
669142	0.35266
736574	0.35264
633782	0.35256
758706	0.35256
649758	0.352504
676438	0.352504
648197	0.352272
667902	0.352272
667081	0.35216
696881	0.352112
720201	0.351912
701757	0.3516
644748	0.35136
673609	0.351288
690668	0.351288
760224	0.351288
672154	0.351168
680089	0.351168
687323	0.35108
691415	0.351
711122	0.351
758357	0.351
666112	0.35088
710510	0.35076
693802	0.35076
698285	0.35076
53864	0.35074
78734	0.350424
145031	0.350416
697650	0.350416
691572	0.350384
741462	0.350304
58903	0.349776
694336	0.349776
701816	0.349752
710499	0.34968
737707	0.3495
640627	0.349448
301744	0.34944
698076	0.34944
713771	0.34944
714363	0.34944
664223	0.349392
696055	0.349392
653850	0.34932
699246	0.34928
737732	0.34914
324043	0.34892
339908	0.34888
714420	0.34888
752678	0.34884
656081	0.3487
651702	0.34868
612115	0.348552
665072	0.348492
667526	0.3484
669144	0.348336
699755	0.348128
698203	0.34804
637401	0.348036
670540	0.348
94600	0.347916
302991	0.347916
710445	0.34782
703754	0.347652
664527	0.347524
694676	0.347512
706387	0.347456
731054	0.347456
12602	0.347424
637901	0.34736
659003	0.34736
627592	0.347164
685011	0.34716
692303	0.3471
668265	0.34704
716865	0.346968
668270	0.34692
704203	0.34692
735339	0.346752
697491	0.34668
646816	0.346608
764458	0.34656
641434	0.3465
63549	0.34648
717560	0.346456
720208	0.346436
7520	0.346392
748905	0.346296
675001	0.346208
655413	0.34592
400290	0.34568
657722	0.34556
647141	0.345504
668276	0.345504
717155	0.345504
664408	0.345376
621349	0.345328
654791	0.345312
659347	0.345184
650830	0.345144
647957	0.345116
685879	0.345112
715067	0.345112
647774	0.345072
701658	0.345072
685878	0.34506
643542	0.345056
711066	0.345
717856	0.34496
648590	0.34476
670774	0.3447
677802	0.34464
736075	0.34464
707441	0.344624
643600	0.344616
661834	0.344608
687578	0.34456
726364	0.34456
652940	0.344488
673606	0.34438
644255	0.344288
707909	0.344224
636827	0.344148
737080	0.343952
620696	0.343908
641853	0.3438
685127	0.343728
704435	0.343728
603442	0.34368
732011	0.343628
682352	0.34362
627275	0.343608
215999	0.343512
640982	0.343512
649317	0.343416
720431	0.34336
1614	0.343332
670357	0.3432
622092	0.343184
631393	0.343184
716178	0.343176
648611	0.343116
715060	0.3431
706728	0.343072
654978	0.343
732848	0.342976
664170	0.342836
693860	0.342836
659345	0.342828
706150	0.342804
702423	0.34272
634415	0.34272
644251	0.34272
665690	0.342544
369937	0.342432
674996	0.342228
674908	0.342228
687453	0.342228
752344	0.342144
657167	0.342144
736055	0.342108
645344	0.342056
651011	0.342
666613	0.342
12600	0.34176
37977	0.34176
612223	0.341728
681603	0.341728
719416	0.341728
709979	0.341628
644965	0.3416
677028	0.3416
650618	0.341496
743404	0.341388
698969	0.341376
736190	0.341292
678358	0.341
733397	0.340956
648854	0.340896
724662	0.340808
763375	0.340764
737147	0.340744
650008	0.340704
647332	0.340632
645877	0.340576
699469	0.34056
670535	0.3404
750399	0.3404
652811	0.340376
679258	0.340344
704212	0.340332
671641	0.340292
736597	0.340292
648658	0.340176
697707	0.340104
717843	0.34008
735206	0.340032
667912	0.339872
212143	0.339852
382027	0.339852
656202	0.339824
697733	0.339796
709553	0.339768
623638	0.339696
688108	0.339696
668891	0.339636
693340	0.339584
624889	0.339352
754239	0.339344
673626	0.33934
732853	0.3393
740800	0.3393
765828	0.3393
670532	0.339264
657373	0.339248
704083	0.339248
688500	0.33908
671014	0.339
698198	0.339
382035	0.33896
670311	0.338912
713039	0.338912
693426	0.338896
749167	0.338884
708789	0.338832
640325	0.338556
673622	0.338556
656357	0.338424
379965	0.3384
745452	0.3384
653003	0.338348
647621	0.338328
625409	0.338316
716054	0.338244
707442	0.33796
745523	0.33796
655400	0.33792
710860	0.337792
721527	0.337792
703753	0.33762
699738	0.337488
732425	0.337468
652817	0.337384
665793	0.337344
647958	0.337284
630978	0.337184
17257	0.337
726897	0.33696
766511	0.33696
709974	0.336864
664407	0.336788
710595	0.33672
754237	0.336672
762367	0.336528
717191	0.336472
270914	0.336364
607097	0.33634
675002	0.336288
681968	0.336284
35729	0.336256
626534	0.336172
715518	0.33614
754111	0.336056
706234	0.336
667916	0.335984
677811	0.335984
731530	0.33596
716260	0.335724
690605	0.3357
644957	0.335664
736735	0.335544
705297	0.335384
710384	0.335352
666066	0.335296
749872	0.33528
707843	0.33516
667077	0.335088
645633	0.33504
694883	0.33504
361792	0.334928
618414	0.334928
692766	0.334848
766977	0.334768
655093	0.334512
655098	0.334512
679441	0.334512
705896	0.3345
745002	0.3345
697931	0.33428
671177	0.334264
624514	0.33396
690279	0.333792
686367	0.3337
645342	0.333696
676315	0.333696
670971	0.33366
676599	0.333392
637649	0.33338
759178	0.333328
644760	0.333268
687533	0.333264
682073	0.333152
627077	0.33312
671012	0.33304
744071	0.33304
722981	0.333036
707850	0.333032
702336	0.332724
750685	0.332724
665908	0.332716
720056	0.332716
747825	0.332716
703167	0.332704
665786	0.332688
687349	0.332688
734794	0.332508
266494	0.332488
690671	0.332424
700143	0.332424
724350	0.332416
87034	0.332324
654809	0.33228
732267	0.33228
734626	0.33222
677810	0.33216
741289	0.331968
764548	0.331968
704087	0.33182
669143	0.331792
699243	0.331792
603071	0.331768
629971	0.331768
639173	0.331768
667906	0.331732
656342	0.331716
650394	0.331704
680999	0.331676
679088	0.331616
603138	0.331608
695838	0.331592
716055	0.331568
733301	0.3315
726368	0.331344
713914	0.331296
671172	0.3312
677033	0.3312
627966	0.330864
697709	0.33086
684975	0.330676
635122	0.330624
667911	0.330624
711759	0.330624
647111	0.330576
697453	0.330544
5366	0.33048
642004	0.330408
669633	0.330408
747342	0.330368
717575	0.330336
688895	0.330328
635930	0.33026
716154	0.33024
725848	0.33024
736372	0.32996
656907	0.329912
670677	0.329888
692577	0.329868
635321	0.329604
666099	0.3294
672452	0.329376
737078	0.329376
667933	0.32936
720648	0.329312
699240	0.32928
699749	0.329232
707470	0.32922
733303	0.329148
735525	0.32912
709579	0.329056
675007	0.329
668595	0.328992
744688	0.328956
758534	0.328944
607650	0.328848
657309	0.328844
687725	0.328696
642564	0.3285
637397	0.328416
705303	0.328308
658832	0.3283
756784	0.328256
651415	0.328208
707480	0.328208
766929	0.32818
674623	0.328176
238187	0.328104
649315	0.32802
640221	0.328016
640222	0.328016
380721	0.328
319730	0.327968
639914	0.327908
681083	0.327816
680101	0.327788
716558	0.327684
637396	0.3276
755801	0.327584
716862	0.327568
726409	0.327568
98542	0.327564
644074	0.327488
648203	0.327472
690391	0.327364
707844	0.327304
717838	0.327236
614314	0.327168
672129	0.327104
666979	0.32704
673337	0.327012
669382	0.326976
699447	0.326952
651716	0.32686
691575	0.326784
659928	0.326772
706487	0.326688
640577	0.326656
686760	0.326656
691574	0.326344
661193	0.32634
611003	0.326216
640658	0.326216
697657	0.3262
642005	0.326196
639829	0.32618
668594	0.326172
703546	0.326172
705330	0.326172
630714	0.326144
677747	0.32612
715059	0.326112
628536	0.326
716147	0.325972
343493	0.325752
630300	0.325728
673621	0.325728
679739	0.32568
720592	0.32568
680102	0.325624
670533	0.325584
726896	0.32558
620513	0.32544
711752	0.32542
694110	0.325256
656080	0.325248
691577	0.32524
624018	0.32508
766664	0.32508
642740	0.325008
658949	0.325
639827	0.324996
696855	0.324952
688537	0.3249
733752	0.324848
735424	0.3248
707567	0.324792
654893	0.324756
657375	0.324672
746886	0.324672
677807	0.324632
677809	0.324632
703162	0.324632
650829	0.324632
696844	0.324576
750035	0.324576
648606	0.32448
721019	0.324384
655494	0.32438
673623	0.32436
717167	0.324264
720992	0.324224
641228	0.324156
667930	0.324048
640332	0.324016
669888	0.324016
634408	0.324
637530	0.324
17354	0.32384
717168	0.32376
653547	0.3237
697941	0.32368
705310	0.32368
717211	0.32368
621393	0.323632
684506	0.323536
657163	0.32352
667228	0.323512
705815	0.323472
620325	0.323404
735025	0.323404
641064	0.323312
633974	0.323288
639725	0.323268
758028	0.323248
735530	0.323136
252021	0.323128
673624	0.323128
752308	0.323008
651717	0.322964
694470	0.32296
619222	0.32294
765806	0.32294
695589	0.322908
652893	0.322896
766292	0.322848
703328	0.322816
736915	0.322784
623027	0.322728
672148	0.322728
683478	0.322712
127130	0.322476
657166	0.322476
290433	0.32242
617641	0.32242
736058	0.322368
672673	0.322344
666357	0.32232
717851	0.32224
673625	0.322172
703829	0.322172
673615	0.322088
692425	0.322088
678127	0.32208
669383	0.322072
619215	0.322048
712822	0.321984
713912	0.321904
705531	0.321816
669825	0.321768
727722	0.321764
692427	0.3216
713763	0.3216
709991	0.32154
744093	0.32154
742033	0.321516
679683	0.321464
693112	0.321432
750224	0.321368
676577	0.3213
699760	0.3213
733753	0.3213
682920	0.321264
635841	0.321216
694108	0.3212
645871	0.321024
710897	0.321
674692	0.32086
677678	0.320768
701566	0.320648
641522	0.32064
690559	0.320628
673616	0.320608
339124	0.320544
745897	0.320528
667446	0.320524
733503	0.320424
745414	0.320424
661835	0.320408
658393	0.320264
671013	0.320228
633550	0.32016
654789	0.320112
680551	0.320048
727725	0.320016
734980	0.320016
741292	0.320008
696122	0.319956
698189	0.31992
749650	0.31974
673607	0.319704
754109	0.319684
692329	0.319616
628306	0.3195
706486	0.31944
666113	0.319424
617012	0.319336
299545	0.319272
292663	0.319272
600305	0.319272
631313	0.3192
625152	0.319176
676011	0.319176
99792	0.319124
693086	0.319056
716802	0.318912
633524	0.318888
718144	0.31878
625898	0.31872
630363	0.31872
707391	0.31872
678158	0.3186
765805	0.31856
320613	0.318528
642099	0.31842
620279	0.318304
706485	0.318288
673612	0.318128
626662	0.318096
628132	0.318092
322918	0.317856
733754	0.317856
681480	0.317844
670085	0.317832
733795	0.317832
677032	0.317812
706443	0.3178
669647	0.317768
666114	0.317652
624976	0.317552
716812	0.317544
641716	0.317504
677804	0.317504
654790	0.3174
720491	0.317376
736379	0.317376
654792	0.317344
677797	0.317264
699239	0.317156
630716	0.317112
744064	0.317112
681073	0.317016
744152	0.316892
677799	0.316872
628871	0.316848
651657	0.31682
694270	0.31678
656079	0.316728
676583	0.316652
641106	0.316536
692351	0.316472
744070	0.316464
672135	0.3164
675589	0.316288
272358	0.316224
628192	0.315952
690659	0.315948
647142	0.315864
655333	0.31584
693407	0.31584
645161	0.315808
684134	0.315732
711107	0.315588
605334	0.31552
677806	0.315432
678872	0.315432
766927	0.315432
622096	0.31536
653934	0.315296
123491	0.315268
325306	0.315268
638465	0.315228
717336	0.315168
720258	0.315168
754571	0.315104
745455	0.31504
677800	0.315016
741288	0.315
677796	0.314928
644254	0.31476
186301	0.314736
690977	0.314732
664526	0.314688
681691	0.31464
290494	0.31464
671011	0.314608
633259	0.314592
655332	0.314592
677801	0.314592
691529	0.314496
766794	0.314496
728903	0.314496
632927	0.314484
641519	0.314464
643531	0.314352
635423	0.314272
731722	0.314264
647773	0.314184
657487	0.314184
703755	0.31416
651699	0.3141
618096	0.314084
664169	0.314084
713787	0.314
743962	0.313968
717482	0.3139
691041	0.31374
722511	0.31374
623878	0.31372
659346	0.31372
703756	0.31372
699448	0.313688
686392	0.313632
761997	0.3136
733269	0.31356
376254	0.313472
679066	0.313464
679065	0.313464
627123	0.313344
733304	0.31328
699759	0.313248
699737	0.313236
699248	0.3132
661153	0.313152
309451	0.31302
627993	0.31302
666167	0.31302
643536	0.312912
701660	0.312816
630311	0.3128
704792	0.3128
631392	0.312784
706200	0.312708
652595	0.312696
664562	0.312696
691433	0.312696
766532	0.312696
675777	0.31262
670293	0.312612
82587	0.312576
671016	0.312576
659290	0.31248
176507	0.312464
644079	0.312464
612975	0.312352
695588	0.312352
304940	0.312312
655144	0.312296
731531	0.31228
748871	0.3122
751644	0.312176
675577	0.312156
694473	0.31212
724562	0.312012
628316	0.312
682239	0.31188
754242	0.31188
677588	0.311612
354049	0.31152
691565	0.31152
697064	0.31152
695592	0.31152
651697	0.3114
720205	0.3114
759233	0.311392
673610	0.311344
686602	0.31132
621848	0.311288
685958	0.311288
641409	0.3111
676834	0.3111
620506	0.31104
685010	0.31104
724658	0.31104
632134	0.31096
697795	0.310944
633246	0.310912
618123	0.310896
697776	0.31088
657953	0.31088
737077	0.31088
676436	0.3108
722169	0.3108
645585	0.310752
766634	0.310752
679208	0.310728
679207	0.310728
86078	0.310684
679210	0.310648
661236	0.31064
657169	0.310576
635435	0.310536
617155	0.310496
674198	0.310464
734981	0.310416
645896	0.310128
635527	0.31008
734917	0.31008
650964	0.310072
669824	0.310068
734280	0.309996
663414	0.30988
658202	0.309876
625227	0.309756
706388	0.309744
736104	0.309624
721045	0.3096
732750	0.3096
631516	0.309444
673617	0.309424
690133	0.309392
755267	0.30932
749652	0.309312
732850	0.309228
657002	0.309168
694337	0.309168
736794	0.309168
632911	0.30912
736283	0.30912
666173	0.309096
628303	0.30906
24818	0.309048
645287	0.309048
648888	0.309048
759591	0.309048
646377	0.309008
674547	0.30888
736564	0.308792
676007	0.308788
749713	0.30876
687554	0.30874
690606	0.30874
749169	0.308688
707045	0.308516
652274	0.30848
623913	0.308424
406042	0.308416
680982	0.308352
618277	0.30832
676979	0.30832
677026	0.308256
698978	0.30814
650828	0.308136
637469	0.308
647546	0.307992
362012	0.307944
627737	0.307824
699960	0.307824
623896	0.307816
668260	0.307812
696892	0.307812
701659	0.307812
681700	0.307776
721042	0.307748
654788	0.30774
335753	0.307692
677808	0.307692
688357	0.307692
744063	0.307584
673614	0.307516
81509	0.30738
654987	0.30738
634480	0.30736
611002	0.30728
681698	0.307248
726085	0.307248
731527	0.307216
217990	0.307152
620281	0.306944
632002	0.3068
635428	0.3068
743402	0.3068
682242	0.306768
672660	0.30672
701074	0.30672
690654	0.30636
633521	0.306344
692385	0.30624
707907	0.30624
618124	0.30622
688894	0.30622
700892	0.306176
619223	0.306072
677020	0.306072
657983	0.306072
745454	0.306072
708946	0.306024
635313	0.306
744338	0.306
691573	0.305996
709522	0.305856
626364	0.305844
733756	0.305772
733343	0.30576
628135	0.30576
621965	0.305728
628656	0.305724
630710	0.305592
675476	0.305552
741287	0.305536
631563	0.305536
714415	0.30552
748907	0.305472
753632	0.30544
381080	0.305368
677773	0.305312
720860	0.305312
719665	0.305292
734950	0.30528
746604	0.3052
637194	0.3051
679534	0.3051
664222	0.305088
687537	0.305064
714362	0.30498
683894	0.304964
694466	0.304964
757947	0.304964
704797	0.30492
624575	0.30492
36407	0.304912
48448	0.304848
669591	0.3048
164850	0.304776
695644	0.304776
625153	0.30472
657369	0.30464
[truncated: 13,633 more rows]

## Sheet: Table S3
K-RAS (PDB code 5V9U)			VEGFR-2 (PDB code 4AG8)
Title	docking score		Title	docking score
700643	-9030		Axitinib	-14533
ARS-1620	-8726		757441	-14455
630368	-8666		744048	-12809
678359	-8642		732492	-12314
697227	-8591		747856	-12090
727622	-8581		732845	-11974
641991	-8315		623292	-11948
707444	-8306		741458	-11896
648063	-8257		750691	-11868
670869	-8242		744065	-11793
674995	-8222		707557	-11626
729635	-8204		623792	-11469
673596	-8181		751833	-11241
697278	-8167		744636	-11161
653324	-8145		645395	-11151
750336	-8143		735338	-11089
688882	-8095		647945	-10961
623292	-8064		697231	-10908
697231	-8051		762949	-10764
693540	-8044		762950	-10750
735028	-7981		729604	-10649
718707	-7931		622421	-10634
736103	-7908		680983	-10618
766494	-7877		744650	-10603
692347	-7859		751605	-10581
724818	-7846		677400	-10529
673292	-7811		710858	-10429
636828	-7798		736040	-10414
647601	-7796		737145	-10401
672632	-7781		665340	-10396
640224	-7766		677399	-10326
718303	-7721		715055	-10267
697228	-7712		759856	-10254
665325	-7665		309802	-10219
660028	-7625		678359	-10103
690266	-7620		681695	-10038
705338	-7603		735340	-10031
718688	-7574		687611	-10011
667913	-7557		766557	-9970
690267	-7535		699151	-9841
691343	-7524		720567	-9825
655472	-7487		680981	-9795
169874	-7484		729193	-9791
717200	-7471		665325	-9730
625894	-7444		643525	-9686
654298	-7438		682519	-9681
735330	-7414		683287	-9618
733308	-7398		665311	-9583
647254	-7374		630715	-9573
723425	-7361		709587	-9544
688535	-7359		625894	-9541
682506	-7340		697673	-9538
706390	-7320		735330	-9498
685828	-7305		669709	-9479
743640	-7293		648200	-9474
656354	-7243		733308	-9449
734633	-7234		744178	-9415
654632	-7219		736273	-9408
683628	-7216		694857	-9405
699449	-7215		665689	-9405
680992	-7214		372280	-9387
704213	-7211		641220	-9386
736049	-7208		735329	-9366
624438	-7206		691528	-9358
753201	-7204		169874	-9353
697673	-7181		752782	-9341
641220	-7179		740389	-9252
755435	-7153		641253	-9192
699781	-7143		691524	-9130
751605	-7137		753193	-9125
717848	-7086		709588	-9106
744650	-7059		737734	-9102
644252	-7048		751382	-9079
736380	-7039		622924	-9063
711022	-7019		635547	-9031
690268	-7016		753203	-9019
736273	-7015		707776	-9002
731804	-6970		737733	-8967
644253	-6957		681699	-8921
744860	-6947		766624	-8897
690271	-6910		628655	-8895
647945	-6906		630876	-8874
720567	-6895		697227	-8860
630713	-6883		707444	-8858
695858	-6881		654632	-8852
752203	-6880		712785	-8829
737734	-6841		652155	-8824
753203	-6827		665874	-8815
761586	-6825		766494	-8801
735208	-6818		707847	-8779
707776	-6805		728415	-8771
720174	-6800		734529	-8769
747856	-6799		95382	-8765
736145	-6794		681023	-8737
690270	-6793		699750	-8690
706175	-6783		647946	-8674
627666	-6771		755461	-8608
